# Supplementary material for: Joint modeling of genetically correlated diseases and functional annotations increases accuracy of polygenic risk prediction
Source: PLoS Genet. 2017 Jun 9;13(6):e1006836. doi: 10.1371/journal.pgen.1006836 (PMC5482506; doi:10.1371/journal.pgen.1006836)
Supplement: S1 Table — For two-trait prediction models, we jointly modeled CD with UC, CEL with UC, and T2D with CAD. (XLSX) [file pgen.1006836.s003.xlsx]

## Sheet: 工作表1
Table S1. Mean AUCs of infinitesimal and non-infinitesimal methods in independent validation cohort of CE, CEL, and T2D. For two-trait prediction models, we jointly modeled CD with UC, CEL with UC, and T2D with CAD.
		CD	CEL	T2D
ldpred-inf		0.631	0.548	0.572
AnnoPred-inf		0.644	0.565	0.578
PleioPred-inf		0.662	0.567	0.593
PleioPred-anno-inf		0.664	0.58	0.598
ldpred		0.661	0.58	0.618
AnnoPred		0.68	0.585	0.62
PleioPred		0.703	0.592	0.625
PleioPred-anno		0.696	0.6	0.623
