# Supplementary material for: Joint modeling of genetically correlated diseases and functional annotations increases accuracy of polygenic risk prediction
Source: PLoS Genet. 2017 Jun 9;13(6):e1006836. doi: 10.1371/journal.pgen.1006836 (PMC5482506; doi:10.1371/journal.pgen.1006836)
Supplement: S2 Table — (XLSX) [file pgen.1006836.s004.xlsx]

## Sheet: 工作表1
Table S2. p-values from the Likelihood Ratio Tests Comparing Different Models.
		CD	CEL	T2D-CAD
x1	x2	p-values from LRTa
AnnoPred-inf	ldpred-inf	0.235	0.27	0.729
PleioPred-inf	ldpred-inf	0.127	0.458	0.057
PleioPred-anno-inf	AnnoPred-inf	0.115	0.76	0.327
PleioPred-anno-inf	PleioPred-inf	3.4e-13	0.152	0.753
PleioPred-anno-inf	ldpred-inf	0.499	0.559	0.58
AnnoPred	ldpred	0.024	0.005	0.126
PleioPred	ldpred	0.067	0.163	0.017
PleioPred-anno	AnnoPred	0.089	0.283	0.002
PleioPred-anno	PleioPred	3.5e-13	0.012	0.033
PleioPred-anno	ldpred	0.216	0.431	0.002
a Likelihood ratio = -2[logL(x1) - logL(x1 + x2)], where logL(x1) and logL(x1 + x2) is the log likelihood from a logistic regression with case/control status as outcome and x1 and x2 as covariates
