# Supplementary material for: Joint modeling of genetically correlated diseases and functional annotations increases accuracy of polygenic risk prediction
Source: PLoS Genet. 2017 Jun 9;13(6):e1006836. doi: 10.1371/journal.pgen.1006836 (PMC5482506; doi:10.1371/journal.pgen.1006836)
Supplement: S3 Table — (XLSX) [file pgen.1006836.s005.xlsx]

## Sheet: 工作表1
Table S3. URLs of GWAS summary statistics.
Disease/Trait	GWAS Summary Statistics
Crohn’s Disease	http://www.ibdgenetics.org
Celiac Disease	https://www.immunobase.org/downloads/protected_data/GWAS_Data/
Ulcerative Colitis	http://www.ibdgenetics.org
Type-II Diabetes	http://diagram-consortium.org/downloads.html
Age at Menarche	http://www.reprogen.org/data_download.html
Autism Spectrum	https://www.med.unc.edu/pgc/downloads
Bipolar Disorder	https://www.med.unc.edu/pgc/downloads
Birth Length	http://egg-consortium.org/birth-length.html
Birth Weight	http://egg-consortium.org/birth-weight-2016.html
Body Mass Index	http://www.broadinstitute.org/collaboration/giant/index.php/GIANT_consortium_data_files
Childhood Obesity	http://egg-consortium.org/childhood-obesity.html
Coronary Artery Disaese	http://www.cardiogramplusc4d.org/downloads/
Fasting Glucose	http://www.magicinvestigators.org/downloads/
HDL Cholesterol	http://csg.sph.umich.edu/abecasis/public/lipids2010/
Height	http://www.broadinstitute.org/collaboration/giant/index.php/GIANT_consortium_data_files
Major Depressive Disorder	https://www.med.unc.edu/pgc/downloads
Rheumatoid Arthritis	http://www.broadinstitute.org/ftp/pub/rheumatoid_arthritis/Stahl_etal_2010NG/
Schizophrenia	https://www.med.unc.edu/pgc/downloads
