# Supplementary material for: Joint modeling of genetically correlated diseases and functional annotations increases accuracy of polygenic risk prediction
Source: PLoS Genet. 2017 Jun 9;13(6):e1006836. doi: 10.1371/journal.pgen.1006836 (PMC5482506; doi:10.1371/journal.pgen.1006836)
Supplement: S4 Table — (XLSX) [file pgen.1006836.s006.xlsx]

## Sheet: 工作表1
Table S4. URLs of validation data.
Disease	Validation data
Crohn’s Disease	http://www.wtccc.org.uk/ccc1/wtccc1_studies.html
Celiac Disease	http://www.ncbi.nlm.nih.gov/projects/gap/cgi-bin/study.cgi?study_id=phs000274.v1.p1
GERA cohort	https://www.ncbi.nlm.nih.gov/projects/gap/cgi-bin/study.cgi?study_id=phs000674.v1.p1
Type-II Diabetes	http://www.ncbi.nlm.nih.gov/projects/gap/cgi-bin/study.cgi?study_id=phs000237.v1.p1
