# Supplementary material for: Joint modeling of genetically correlated diseases and functional annotations increases accuracy of polygenic risk prediction
Source: PLoS Genet. 2017 Jun 9;13(6):e1006836. doi: 10.1371/journal.pgen.1006836 (PMC5482506; doi:10.1371/journal.pgen.1006836)
Supplement: S5 Table — Data were generated from real genotype data of chromosome 1 with 29,596 individuals for both traits. We random selected 300 out of 41,334 SNPs as causal variants with 1/3 shared between two traits. We simulated in total 6 scenarios corresponding to different heritability of two traits. In each setting we use the maximum of mean squared error (MAX_MSE) of effect sizes of 41,334 SNPs to evaluate the estimation accuracy. (XLSX) [file pgen.1006836.s007.xlsx]

## Sheet: 工作表1
Table S5. Accuracy of parameter estimation in simulations using the proposed MCMC method.
Data were generated from real genotype data of chromosome 1 with 29,596 individuals for both traits. We random selected 300 out of 41,334 SNPs as causal variants with 1/3 shared between two traits. We simulated in total 6 scenarios corresponding to different heritability of two traits. In each setting we use the maximum of mean squared error (MAX_MSE) of effect sizes of 41,334 SNPs to evaluate th…
h^2_1	h^2_2	MAX_MSE1	MAX_MSE2
0.1	0.1	0.00056	0.00056
0.3	0.3	0.0051	0.0048
0.6	0.6	0.0093	0.0094
0.1	0.3	0.0016	0.005
0.3	0.6	0.005	0.009
0.1	0.6	0.0014	0.01
