# Supplementary material for: Joint modeling of genetically correlated diseases and functional annotations increases accuracy of polygenic risk prediction
Source: PLoS Genet. 2017 Jun 9;13(6):e1006836. doi: 10.1371/journal.pgen.1006836 (PMC5482506; doi:10.1371/journal.pgen.1006836)
Supplement: S6 Table — Data were generated from real genotype data of chromosome 1 with 29,596 individuals for both traits. We random selected 300 out of 41,334 SNPs as causal variants with 1/3 shared causal variants. N_s: the number of overlapping individuals between diseases; rho_e: the covariance between random errors of two traits on the same individuals (see Methods for details); MAX_MSE1 and MAX_MSE2: the maximum of mean squared error of effect sizes of 41,334 SNPs in two traits respectively (100 replications, used for evaluating estimation accuracy). (XLSX) [file pgen.1006836.s008.xlsx]

## Sheet: 工作表1
Table S6. Influence of overlapped individuals in training samples.
Data were generated from real genotype data of chromosome 1 with 29,596 individuals for both traits. We random selected 300 out of 41,334 SNPs as causal variants with 1/3 shared causal variants. N_s: the number of overlapping individuals between diseases; rho_e: the covariance between random errors of two traits on the same individuals (see Methods for details); MAX_MSE1 and MAX_MSE2: the maximum…
	Correlation between random errors of two traits on the same individuals
	0.1		0.3		0.6
N_s	MAX_MSE1	MAX_MSE2	MAX_MSE1	MAX_MSE2	MAX_MSE1	MAX_MSE2
0	0.0051	0.0048	0.0051	0.0048	0.0051	0.0048
300	0.0047	0.0051	0.0048	0.0051	0.0048	0.0052
3000	0.0052	0.0047	0.005	0.0047	0.0051	0.0047
9000	0.0049	0.0054	0.0048	0.0052	0.0047	0.0051
