# Supplementary material for: Joint modeling of genetically correlated diseases and functional annotations increases accuracy of polygenic risk prediction
Source: PLoS Genet. 2017 Jun 9;13(6):e1006836. doi: 10.1371/journal.pgen.1006836 (PMC5482506; doi:10.1371/journal.pgen.1006836)
Supplement: S7 Table — (XLSX) [file pgen.1006836.s009.xlsx]

## Sheet: 工作表1
Table S7. Mean AUCs of MTAG compared with other methods in real data analysis.
		CD	CEL	T2D
MTAG		0.67	0.573	0.599
ldpred		0.661	0.58	0.618
AnnoPred		0.68	0.585	0.62
PleioPred		0.703	0.592	0.625
PleioPred-anno		0.696	0.6	0.623
